# Supplementary material for: Whole-Exome Sequencing for Molecular Diagnosis of Paediatric Nephrotic Syndrome in Africa: A Call for Implementation
Source: Genes (Basel). 2025 Oct 31;16(11):1295. doi: 10.3390/genes16111295 (PMC12652124; doi:10.3390/genes16111295)
Supplement: Supplementary file 1 [file genes-16-01295-s001.zip]

Archive with 1 entries (1 files):
- genes-3843318-supplementary.pdf
